# Supplementary material for: Intermittent supplementation with Akkermansia muciniphila and galactooligosaccharides modulates Alzheimer’s disease progression, gut microbiota, and colon short-chain fatty acid profiles in mice
Source: Front Aging Neurosci. 2025 Jun 30;17:1617980. doi: 10.3389/fnagi.2025.1617980 (PMC12256538; doi:10.3389/fnagi.2025.1617980)
Supplement: Supplementary file 2 [file Table_5.xlsx]

## Sheet: Sheet1
X1	X2	Correlation	p.adj
Oscillospiraceae__NK4A214_group	Ymaze_alterations	-0.807123	2.65905e-05
Oscillospiraceae__NK4A214_group	Abeta_Soluble_Hipp	0.626099	0.0401891
Colidextribacter	Plus_maze_sec	-0.579769	0.0530585
Odoribacter	Tail_suspension_min	-0.580523	0.0530585
Oscillospirales__UCG-010	Ymaze_alterations	-0.560446	0.0530585
Oscillospirales__UCG-010	Abeta_Soluble_Hipp	0.56469	0.0530585
Monoglobus	Abeta_Insoluble_Hipp	0.581155	0.0530585
Oscillospiraceae__NK4A214_group	Abeta_Insoluble_Hipp	0.561798	0.0530585
Oscillospiraceae__NK4A214_group	Abeta_Insoluble_PFC	0.566786	0.0530585
Colidextribacter	Ymaze_alterations	-0.547251	0.0654389
Muribaculaceae	Abeta_Soluble_Hipp	0.533986	0.080633
Lachnospiraceae_NK4A136_group	SCFA_Butyrate	0.499499	0.102766
Oscillospiraceae__NK4A214_group	SCFA_Butyrate	0.489487	0.102766
Anaerostipes	OF_total_activity	-0.489764	0.102766
Colidextribacter	Tail_suspension_min	0.511297	0.102766
Lachnospiraceae__unknown	Ymaze_alterations	-0.509903	0.102766
Anaerostipes	Ymaze_alterations	-0.49067	0.102766
Monoglobus	Ymaze_alterations	-0.494248	0.102766
Alistipes	Abeta_Soluble_Hipp	-0.505729	0.102766
Prevotellaceae_UCG-001	Abeta_Soluble_Hipp	-0.498609	0.102766
Monoglobus	Abeta_Soluble_Hipp	0.503727	0.102766
Colidextribacter	Abeta_Insoluble_Hipp	0.495939	0.102766
Lachnospiraceae_NK4A136_group	Ymaze_alterations	-0.486421	0.104381
Lachnospiraceae__GCA-900066575	SCFA_Propionate	0.483365	0.104711
Monoglobus	Plus_maze_sec	-0.481952	0.104711
Oscillospiraceae__NK4A214_group	Plus_maze_sec	-0.477496	0.109637
Alistipes	Tail_suspension_min	-0.454535	0.131664
Rikenellaceae_RC9_gut_group	Tail_suspension_min	-0.453422	0.131664
Alistipes	Ymaze_alterations	0.452874	0.131664
Prevotellaceae_UCG-001	Ymaze_alterations	0.463162	0.131664
Anaerostipes	Abeta_Soluble_Hipp	0.455446	0.131664
Anaerostipes	Abeta_Insoluble_Hipp	0.459228	0.131664
Prevotellaceae_UCG-001	Abeta_Insoluble_PFC	-0.45748	0.131664
Oscillospiraceae__NK4A214_group	Microglia_Hipp	0.46301	0.131664
Lachnospiraceae__unknown	Abeta_Soluble_Hipp	0.450551	0.13325
Alistipes	Abeta_Insoluble_PFC	-0.443233	0.14315
Colidextribacter	Microglia_Hipp	0.444766	0.14315
Anaerostipes	Microglia_Hipp	0.436979	0.155069
Monoglobus	Microglia_Hipp	0.435421	0.155113
Muribaculum	SCFA_Acetate	-0.427634	0.172158
Lachnospiraceae_NK4A136_group	NOR_DI	-0.422791	0.181793
Muribaculaceae	SCFA_Propionate	-0.421275	0.181874
Odoribacter	Abeta_Insoluble_PFC	-0.416741	0.19106
Monoglobus	SCFA_Propionate	-0.414154	0.194556
Ruminococcaceae	STM_DI	-0.412158	0.196325
Anaerostipes	Plus_maze_sec	-0.410651	0.196658
Lachnospiraceae__unknown	Plus_maze_sec	-0.404189	0.206659
Lachnospiraceae_NK4A136_group	Abeta_Soluble_Hipp	0.403827	0.206659
Lachnospiraceae__unknown	Abeta_Insoluble_PFC	0.403384	0.206659
Odoribacter	Abeta_Soluble_Hipp	-0.400045	0.213133
Oscillospirales__UCG-010	OF_total_activity	-0.396529	0.213225
Colidextribacter	Abeta_Soluble_Hipp	0.398265	0.213225
Oscillospirales__UCG-010	Marble_Hidden	0.396165	0.213225
Erysipelotrichaceae__unknown	Plus_maze_sec	-0.391489	0.220351
Oscillospirales__UCG-010	Microglia_Hipp	0.392702	0.220351
Lachnospiraceae__GCA-900066575	Marble_Hidden	-0.388247	0.227042
Erysipelotrichaceae__unknown	SCFA_Propionate	-0.38322	0.235918
Anaerostipes	Marble_Hidden	0.383495	0.235918
Lachnospiraceae__GCA-900066575	SCFA_Acetate	0.381355	0.238264
Ruminococcaceae	Abeta_Insoluble_PFC	-0.378228	0.245059
Alloprevotella	Abeta_Insoluble_PFC	-0.374889	0.252778
Alloprevotella	STM_DI	-0.372078	0.258767
Anaerostipes	SCFA_Propionate	-0.367197	0.268357
Monoglobus	Soc_Novelty_DI	0.368269	0.268357
Prevotellaceae_UCG-001	Tail_suspension_min	-0.359933	0.287502
Anaerostipes	Abeta_Insoluble_PFC	0.360641	0.287502
Anaerostipes	Sociability_DI	-0.35874	0.287829
Oscillospirales__UCG-010	Tail_suspension_min	0.356594	0.29193
Muribaculum	SCFA_Propionate	-0.351842	0.297388
Rikenellaceae_RC9_gut_group	STM_DI	-0.350924	0.297388
Alloprevotella	Abeta_Soluble_Hipp	-0.353098	0.297388
Ruminococcaceae	Marble_Hidden	-0.351368	0.297388
Lachnospiraceae_NK4A136_group	SCFA_Acetate	0.347758	0.305813
Oscillospiraceae__NK4A214_group	STM_DI	-0.34558	0.3104
Erysipelotrichaceae__unknown	OF_Time_sq	0.342902	0.317106
Erysipelotrichaceae__unknown	SCFA_Acetate	-0.340416	0.321502
Lachnospiraceae__unknown	STM_DI	-0.339791	0.321502
Prevotellaceae_UCG-001	Marble_Hidden	-0.338019	0.324659
Anaerostipes	OF_activity_perc	-0.335935	0.329166
Oscillospiraceae__NK4A214_group	Tail_suspension_min	0.332109	0.341129
Oscillospiraceae__NK4A214_group	OF_total_activity	-0.325768	0.343374
Monoglobus	Tail_suspension_min	0.32877	0.343374
Alloprevotella	Ymaze_alterations	0.326293	0.343374
Ruminococcaceae	Ymaze_alterations	0.327635	0.343374
Erysipelotrichaceae__unknown	Abeta_Soluble_Hipp	0.328401	0.343374
Lachnospiraceae__unknown	Abeta_Insoluble_Hipp	0.327289	0.343374
Lachnospiraceae__unknown	SCFA_Butyrate	0.312604	0.351999
Lachnospiraceae_NK4A136_group	Plus_maze_sec	-0.322639	0.351999
Lachnospiraceae__GCA-900066575	OF_activity_perc	0.315203	0.351999
Alistipes	OF_total_activity	0.319092	0.351999
Ruminococcaceae	Tail_suspension_min	-0.310963	0.351999
Odoribacter	Ymaze_alterations	0.3169	0.351999
Muribaculaceae	Ymaze_alterations	-0.313769	0.351999
Prevotellaceae_UCG-001	STM_DI	-0.316188	0.351999
Monoglobus	Sociability_DI	-0.316457	0.351999
Lachnospiraceae__GCA-900066575	Sociability_DI	0.313787	0.351999
Lachnospiraceae__GCA-900066575	Abeta_Soluble_Hipp	-0.311714	0.351999
Prevotellaceae_UCG-001	Abeta_Insoluble_Hipp	-0.310379	0.351999
Muribaculaceae	Abeta_Insoluble_Hipp	0.313717	0.351999
Lachnospiraceae__unknown	Microglia_Hipp	0.317722	0.351999
Alistipes	Marble_Hidden	-0.316072	0.351999
Lachnospiraceae__unknown	SCFA_Propionate	-0.307778	0.352458
Prevotellaceae_UCG-001	Sociability_DI	0.308223	0.352458
Lachnospiraceae_NK4A136_group	Abeta_Insoluble_Hipp	0.309267	0.352458
Alistipes	STM_DI	-0.303719	0.365993
Oscillospirales__UCG-010	Sociability_DI	-0.301992	0.367607
Muribaculum	Abeta_Soluble_Hipp	0.301702	0.367607
Muribaculaceae	NOR_DI	0.299477	0.373619
Odoribacter	Marble_Hidden	-0.298651	0.373697
Muribaculum	OF_visit_sq	0.294531	0.381081
Odoribacter	OF_total_activity	0.29506	0.381081
Anaerostipes	Tail_suspension_min	0.295604	0.381081
Muribaculaceae	OF_total_activity	-0.292167	0.387254
Alloprevotella	Tail_suspension_min	-0.290929	0.387254
Lachnospiraceae_NK4A136_group	Abeta_Insoluble_PFC	0.290739	0.387254
Oscillospiraceae__NK4A214_group	SCFA_Acetate	0.288352	0.388989
Erysipelotrichaceae__unknown	Soc_Novelty_DI	0.288607	0.388989
Alloprevotella	Marble_Hidden	-0.288017	0.388989
Rikenellaceae_RC9_gut_group	SCFA_Acetate	0.285683	0.395777
Alloprevotella	Soc_Novelty_DI	-0.284602	0.397159
Oscillospirales__UCG-010	OF_Time_sq	-0.283044	0.398183
Alistipes	Sociability_DI	0.282853	0.398183
Prevotellaceae_UCG-001	OF_total_activity	0.280374	0.402449
Monoglobus	Marble_Hidden	0.280551	0.402449
Alistipes	Abeta_Insoluble_Hipp	-0.27745	0.412002
Muribaculum	OF_Time_sq	0.275033	0.417223
Lachnospiraceae__GCA-900066575	Soc_Novelty_DI	-0.272586	0.417223
Ruminococcaceae	Abeta_Soluble_Hipp	-0.274335	0.417223
Muribaculaceae	Abeta_Insoluble_PFC	0.272707	0.417223
Prevotellaceae_UCG-001	Microglia_Hipp	-0.273445	0.417223
Muribaculum	Abeta_Insoluble_Hipp	0.27122	0.420047
Rikenellaceae_RC9_gut_group	Abeta_Insoluble_PFC	-0.26959	0.424066
Lachnospiraceae__GCA-900066575	Plus_maze_sec	0.267157	0.425317
Monoglobus	OF_total_activity	-0.26769	0.425317
Lachnospiraceae_NK4A136_group	Marble_Hidden	0.267429	0.425317
Odoribacter	STM_DI	-0.263193	0.439869
Muribaculaceae	SCFA_Acetate	-0.261876	0.441712
Prevotellaceae_UCG-001	OF_activity_perc	0.260812	0.441712
Lachnospiraceae__unknown	Tail_suspension_min	0.260657	0.441712
Oscillospirales__UCG-010	Abeta_Insoluble_PFC	0.259573	0.443431
Lachnospiraceae__unknown	OF_total_activity	-0.258122	0.445433
Erysipelotrichaceae__unknown	Sociability_DI	-0.257483	0.445433
Lachnospiraceae__unknown	Sociability_DI	-0.257038	0.445433
Oscillospirales__UCG-010	Marble_Hidden_Partial	0.253492	0.458391
Prevotellaceae_UCG-001	Soc_Novelty_DI	-0.252781	0.45847
Muribaculum	NOR_DI	0.249973	0.468216
Oscillospirales__UCG-010	SCFA_Propionate	-0.246133	0.478147
Erysipelotrichaceae__unknown	Abeta_Insoluble_PFC	0.24577	0.478147
Alistipes	Microglia_Hipp	-0.246969	0.478147
Lachnospiraceae_NK4A136_group	Sociability_DI	-0.245021	0.478448
Colidextribacter	LD_box	-0.242208	0.48309
Colidextribacter	LD_box_sec	-0.242208	0.48309
Colidextribacter	Abeta_Insoluble_PFC	0.241986	0.48309
Ruminococcaceae	NOR_DI	-0.241276	0.483252
Lachnospiraceae__GCA-900066575	STM_DI	-0.237809	0.494063
Erysipelotrichaceae__unknown	Abeta_Insoluble_Hipp	0.237624	0.494063
Alloprevotella	NOR_DI	-0.236816	0.494706
Alistipes	OF_activity_perc	0.228935	0.519527
Erysipelotrichaceae__unknown	OF_activity_perc	-0.230495	0.519527
Ruminococcaceae	OF_total_activity	0.228972	0.519527
Alloprevotella	Microglia_Hipp	-0.229836	0.519527
Lachnospiraceae__GCA-900066575	Ymaze_alterations	0.226102	0.526783
Colidextribacter	Sociability_DI	-0.226327	0.526783
Oscillospirales__UCG-010	Plus_maze_sec	-0.220811	0.542584
Muribaculaceae	Tail_suspension_min	0.2197	0.542584
Anaerostipes	STM_DI	0.21955	0.542584
Ruminococcaceae	Soc_Novelty_DI	-0.220516	0.542584
Rikenellaceae_RC9_gut_group	Abeta_Soluble_Hipp	-0.221827	0.542584
Colidextribacter	OF_Time_sq	0.218514	0.54444
Lachnospiraceae__unknown	Soc_Novelty_DI	0.216733	0.546743
Lachnospiraceae__GCA-900066575	Abeta_Insoluble_Hipp	-0.217377	0.546743
Oscillospirales__UCG-010	Abeta_Insoluble_Hipp	0.214262	0.555684
Ruminococcaceae	Sociability_DI	0.212307	0.562128
Muribaculum	Abeta_Insoluble_PFC	0.211042	0.563038
Lachnospiraceae__GCA-900066575	Abeta_Insoluble_PFC	-0.210819	0.563038
Odoribacter	Sociability_DI	0.210081	0.563481
Rikenellaceae_RC9_gut_group	SCFA_Butyrate	0.209367	0.563817
Rikenellaceae_RC9_gut_group	OF_total_activity	0.208723	0.563818
Odoribacter	Abeta_Insoluble_Hipp	-0.20692	0.569548
Erysipelotrichaceae__unknown	Ymaze_alterations	-0.20575	0.572159
Odoribacter	OF_activity_perc	0.204191	0.576714
Oscillospiraceae__NK4A214_group	SCFA_Propionate	-0.192723	0.586458
Monoglobus	SCFA_Butyrate	0.194905	0.586458
Odoribacter	LD_box	0.197017	0.586458
Odoribacter	LD_box_sec	0.197017	0.586458
Erysipelotrichaceae__unknown	NOR_DI	0.194448	0.586458
Oscillospiraceae__NK4A214_group	NOR_DI	-0.19757	0.586458
Oscillospirales__UCG-010	OF_visit_sq	-0.193161	0.586458
Oscillospirales__UCG-010	OF_activity_perc	-0.199064	0.586458
Muribaculum	OF_total_activity	-0.198042	0.586458
Muribaculaceae	Soc_Novelty_DI	0.191589	0.586458
Alloprevotella	Sociability_DI	0.194281	0.586458
Alloprevotella	Abeta_Insoluble_Hipp	-0.197797	0.586458
Monoglobus	Abeta_Insoluble_PFC	0.195236	0.586458
Rikenellaceae_RC9_gut_group	Marble_Hidden	-0.191861	0.586458
Oscillospiraceae__NK4A214_group	Marble_Hidden	0.198648	0.586458
Muribaculaceae	Marble_Hidden_Partial	0.194083	0.586458
Monoglobus	Marble_Hidden_Partial	0.19252	0.586458
Lachnospiraceae_NK4A136_group	STM_DI	-0.188599	0.59808
Lachnospiraceae__unknown	Marble_Hidden_Partial	-0.184703	0.61432
Rikenellaceae_RC9_gut_group	Ymaze_alterations	0.183386	0.617813
Alloprevotella	OF_total_activity	0.182688	0.618228
Oscillospirales__UCG-010	Soc_Novelty_DI	0.178238	0.634367
Lachnospiraceae_NK4A136_group	Microglia_Hipp	0.17844	0.634367
Odoribacter	SCFA_Acetate	0.175325	0.640316
Ruminococcaceae	OF_activity_perc	0.175212	0.640316
Odoribacter	Marble_Hidden_Partial	-0.175322	0.640316
Prevotellaceae_UCG-001	NOR_DI	-0.173041	0.645906
Muribaculaceae	Microglia_Hipp	0.172878	0.645906
Monoglobus	STM_DI	0.171677	0.648881
Muribaculum	STM_DI	0.169005	0.65313
Ruminococcaceae	Microglia_Hipp	-0.169763	0.65313
Alistipes	Marble_Hidden_Partial	-0.169292	0.65313
Anaerostipes	NOR_DI	0.167243	0.657762
Rikenellaceae_RC9_gut_group	OF_visit_sq	-0.166871	0.657762
Muribaculum	SCFA_Butyrate	-0.163756	0.670461
Alloprevotella	OF_activity_perc	0.161837	0.674023
Ruminococcaceae	Abeta_Insoluble_Hipp	-0.162421	0.674023
Lachnospiraceae_NK4A136_group	SCFA_Propionate	-0.159341	0.683645
Colidextribacter	SCFA_Propionate	-0.155113	0.689869
Oscillospirales__UCG-010	SCFA_Butyrate	0.154856	0.689869
Rikenellaceae_RC9_gut_group	NOR_DI	-0.154533	0.689869
Monoglobus	OF_activity_perc	-0.15671	0.689869
Erysipelotrichaceae__unknown	Tail_suspension_min	-0.15448	0.689869
Lachnospiraceae__GCA-900066575	Tail_suspension_min	0.157151	0.689869
Alistipes	Soc_Novelty_DI	-0.153093	0.693851
Muribaculum	Soc_Novelty_DI	0.1502	0.705533
Rikenellaceae_RC9_gut_group	LD_box	0.148931	0.705833
Rikenellaceae_RC9_gut_group	LD_box_sec	0.148931	0.705833
Oscillospirales__UCG-010	SCFA_Acetate	0.146846	0.707258
Oscillospiraceae__NK4A214_group	OF_activity_perc	-0.146902	0.707258
Muribaculum	Ymaze_alterations	-0.147604	0.707258
Ruminococcaceae	SCFA_Propionate	-0.145989	0.707955
Muribaculum	Microglia_Hipp	0.145511	0.707955
Alistipes	NOR_DI	-0.143383	0.712571
Monoglobus	OF_visit_sq	0.14281	0.712571
Muribaculaceae	Sociability_DI	-0.143096	0.712571
Alloprevotella	SCFA_Acetate	0.141506	0.713153
Lachnospiraceae__GCA-900066575	SCFA_Butyrate	0.141729	0.713153
Monoglobus	OF_Time_sq	0.139964	0.714955
Oscillospiraceae__NK4A214_group	Sociability_DI	-0.140425	0.714955
Erysipelotrichaceae__unknown	SCFA_Butyrate	-0.137724	0.72325
Colidextribacter	OF_visit_sq	0.133898	0.739617
Lachnospiraceae_NK4A136_group	OF_total_activity	-0.131509	0.745694
Odoribacter	Microglia_Hipp	-0.131717	0.745694
Odoribacter	OF_visit_sq	-0.128105	0.760022
Muribaculum	LD_box	-0.126892	0.760079
Muribaculum	LD_box_sec	-0.126892	0.760079
Muribaculum	Plus_maze_sec	-0.125669	0.761069
Lachnospiraceae__GCA-900066575	OF_total_activity	0.125501	0.761069
Erysipelotrichaceae__unknown	LD_box	-0.120882	0.768464
Erysipelotrichaceae__unknown	LD_box_sec	-0.120882	0.768464
Alistipes	Plus_maze_sec	0.119875	0.768464
Prevotellaceae_UCG-001	Plus_maze_sec	0.122326	0.768464
Muribaculaceae	Plus_maze_sec	-0.120098	0.768464
Colidextribacter	NOR_DI	-0.123314	0.768464
Lachnospiraceae__GCA-900066575	Marble_Hidden_Partial	0.120157	0.768464
Lachnospiraceae__GCA-900066575	LD_box	-0.113313	0.793061
Lachnospiraceae__GCA-900066575	LD_box_sec	-0.113313	0.793061
Prevotellaceae_UCG-001	Marble_Hidden_Partial	-0.113234	0.793061
Alistipes	LD_box	0.111086	0.794854
Alistipes	LD_box_sec	0.111086	0.794854
Lachnospiraceae__unknown	NOR_DI	-0.111941	0.794854
Rikenellaceae_RC9_gut_group	Marble_Hidden_Partial	-0.11033	0.795661
Anaerostipes	SCFA_Butyrate	0.104572	0.800869
Anaerostipes	LD_box	-0.107747	0.800869
Anaerostipes	LD_box_sec	-0.107747	0.800869
Lachnospiraceae_NK4A136_group	OF_Time_sq	-0.105029	0.800869
Muribaculaceae	OF_activity_perc	-0.104771	0.800869
Rikenellaceae_RC9_gut_group	OF_activity_perc	0.104548	0.800869
Ruminococcaceae	Marble_Hidden_Partial	-0.107203	0.800869
Muribaculum	Marble_Hidden_Partial	0.106087	0.800869
Oscillospiraceae__NK4A214_group	LD_box	-0.100178	0.816786
Oscillospiraceae__NK4A214_group	LD_box_sec	-0.100178	0.816786
Lachnospiraceae_NK4A136_group	Soc_Novelty_DI	0.0992434	0.818487
Anaerostipes	OF_Time_sq	0.0959057	0.828999
Anaerostipes	OF_visit_sq	0.0953549	0.828999
Erysipelotrichaceae__unknown	Marble_Hidden	0.0963829	0.828999
Prevotellaceae_UCG-001	OF_Time_sq	-0.0945705	0.829938
Erysipelotrichaceae__unknown	OF_visit_sq	0.0937954	0.830833
Rikenellaceae_RC9_gut_group	SCFA_Propionate	-0.091688	0.835393
Alloprevotella	OF_Time_sq	-0.0919003	0.835393
Lachnospiraceae__unknown	OF_visit_sq	0.0906763	0.837461
Alloprevotella	SCFA_Butyrate	0.0869952	0.850048
Odoribacter	SCFA_Butyrate	0.0841028	0.850048
Alloprevotella	Plus_maze_sec	0.0811053	0.850048
Lachnospiraceae__GCA-900066575	OF_visit_sq	-0.0851065	0.850048
Lachnospiraceae__unknown	OF_activity_perc	-0.0815873	0.850048
Colidextribacter	OF_activity_perc	-0.0815873	0.850048
Colidextribacter	OF_total_activity	-0.0863373	0.850048
Lachnospiraceae_NK4A136_group	Tail_suspension_min	0.0865888	0.850048
Muribaculaceae	STM_DI	0.0848364	0.850048
Rikenellaceae_RC9_gut_group	Microglia_Hipp	-0.0829903	0.850048
Muribaculum	Marble_Hidden	-0.0805453	0.850048
Colidextribacter	Marble_Hidden	0.0839391	0.850048
Lachnospiraceae_NK4A136_group	Marble_Hidden_Partial	0.0804026	0.850048
Alloprevotella	SCFA_Propionate	-0.0770001	0.855086
Lachnospiraceae_NK4A136_group	LD_box	0.0774711	0.855086
Lachnospiraceae_NK4A136_group	LD_box_sec	0.0774711	0.855086
Erysipelotrichaceae__unknown	Microglia_Hipp	0.0787629	0.855086
Oscillospirales__UCG-010	LD_box	-0.0723509	0.863049
Oscillospirales__UCG-010	LD_box_sec	-0.0723509	0.863049
Oscillospirales__UCG-010	NOR_DI	0.0718031	0.863049
Alistipes	OF_Time_sq	-0.0727637	0.863049
Alloprevotella	OF_visit_sq	-0.0735213	0.863049
Rikenellaceae_RC9_gut_group	Sociability_DI	0.0734394	0.863049
Ruminococcaceae	SCFA_Acetate	0.0680832	0.876206
Rikenellaceae_RC9_gut_group	Soc_Novelty_DI	-0.0678683	0.876206
Monoglobus	SCFA_Acetate	-0.0665258	0.87656
Odoribacter	Plus_maze_sec	0.0655081	0.87656
Oscillospiraceae__NK4A214_group	Soc_Novelty_DI	0.0654206	0.87656
Muribaculum	Sociability_DI	0.0660955	0.87656
Muribaculum	Tail_suspension_min	0.0609905	0.894786
Colidextribacter	STM_DI	-0.0598976	0.897131
Muribaculaceae	LD_box	0.054764	0.898746
Lachnospiraceae__unknown	LD_box	-0.0552093	0.898746
Muribaculaceae	LD_box_sec	0.054764	0.898746
Lachnospiraceae__unknown	LD_box_sec	-0.0552093	0.898746
Muribaculum	OF_activity_perc	-0.058627	0.898746
Erysipelotrichaceae__unknown	STM_DI	0.0556669	0.898746
Muribaculaceae	Marble_Hidden	0.0565627	0.898746
Colidextribacter	Marble_Hidden_Partial	-0.0578452	0.898746
Rikenellaceae_RC9_gut_group	Abeta_Insoluble_Hipp	-0.0522861	0.90753
Anaerostipes	SCFA_Acetate	-0.0502837	0.914076
Lachnospiraceae__unknown	SCFA_Acetate	-0.0485037	0.917757
Odoribacter	OF_Time_sq	-0.0482866	0.917757
Ruminococcaceae	Plus_maze_sec	0.0463459	0.921155
Lachnospiraceae__unknown	OF_Time_sq	0.046729	0.921155
Alloprevotella	Marble_Hidden_Partial	-0.0451148	0.924053
Monoglobus	NOR_DI	-0.0432602	0.929828
Alistipes	SCFA_Acetate	0.0400489	0.930617
Prevotellaceae_UCG-001	LD_box	0.0411843	0.930617
Prevotellaceae_UCG-001	LD_box_sec	0.0411843	0.930617
Muribaculaceae	OF_Time_sq	0.0418336	0.930617
Erysipelotrichaceae__unknown	Marble_Hidden_Partial	0.040648	0.930617
Ruminococcaceae	OF_visit_sq	-0.0383202	0.93574
Muribaculaceae	SCFA_Butyrate	-0.0376015	0.935865
Oscillospiraceae__NK4A214_group	Marble_Hidden_Partial	-0.0370745	0.935865
Alloprevotella	LD_box	0.0336153	0.943251
Alloprevotella	LD_box_sec	0.0336153	0.943251
Odoribacter	NOR_DI	-0.0343406	0.943251
Erysipelotrichaceae__unknown	OF_total_activity	-0.0324878	0.94558
Prevotellaceae_UCG-001	SCFA_Acetate	0.0300367	0.953865
Ruminococcaceae	LD_box	-0.0271594	0.958783
Ruminococcaceae	LD_box_sec	-0.0271594	0.958783
Anaerostipes	Soc_Novelty_DI	0.0269248	0.958783
Lachnospiraceae__unknown	Marble_Hidden	0.0264714	0.958783
Prevotellaceae_UCG-001	SCFA_Butyrate	-0.0242519	0.965926
Colidextribacter	SCFA_Butyrate	-0.0220269	0.972631
Rikenellaceae_RC9_gut_group	OF_Time_sq	-0.0202492	0.972631
Lachnospiraceae_NK4A136_group	OF_activity_perc	0.0214	0.972631
Colidextribacter	Soc_Novelty_DI	0.0202492	0.972631
Odoribacter	SCFA_Propionate	-0.0160231	0.973907
Alistipes	SCFA_Butyrate	-0.0160196	0.973907
Lachnospiraceae__GCA-900066575	NOR_DI	-0.0167243	0.973907
Alistipes	OF_visit_sq	-0.0158182	0.973907
Prevotellaceae_UCG-001	OF_visit_sq	0.0162638	0.973907
Oscillospirales__UCG-010	STM_DI	0.0155867	0.973907
Lachnospiraceae__GCA-900066575	Microglia_Hipp	-0.018022	0.973907
Oscillospiraceae__NK4A214_group	OF_visit_sq	0.0135903	0.979856
Colidextribacter	SCFA_Acetate	-0.0104572	0.987954
Muribaculaceae	OF_visit_sq	0.010694	0.987954
Anaerostipes	Marble_Hidden_Partial	0.00982699	0.987954
Alistipes	SCFA_Propionate	-0.0086792	0.989319
Rikenellaceae_RC9_gut_group	Plus_maze_sec	-0.00824422	0.989319
Ruminococcaceae	SCFA_Butyrate	-0.00667482	0.990616
Odoribacter	Soc_Novelty_DI	-0.00689809	0.990616
Ruminococcaceae	OF_Time_sq	-0.00400534	0.999272
Prevotellaceae_UCG-001	SCFA_Propionate	-0.000222544	1
Monoglobus	LD_box	0.00178094	1
Monoglobus	LD_box_sec	0.00178094	1
Lachnospiraceae__GCA-900066575	OF_Time_sq	0.000890076	1
Oscillospiraceae__NK4A214_group	OF_Time_sq	-0.00178015	1
Lachnospiraceae_NK4A136_group	OF_visit_sq	0	1
